# Supplementary material for: β-N-Methylamino-L-Alanine (BMAA) Causes Severe Stress in Nostoc sp. PCC 7120 Cells under Diazotrophic Conditions: A Proteomic Study
Source: Toxins (Basel). 2021 Apr 30;13(5):325. doi: 10.3390/toxins13050325 (PMC8147232; doi:10.3390/toxins13050325)
Supplement: Supplementary file 1 [file toxins-13-00325-s001.zip]

Archive with 2 entries (2 files):
- MDPI_Toxins_Supplementary.pdf
- Supplementary Table S1.xls
